# Supplementary material for: Harnessing Biogenic Silica: Nanoarchitected Pt3Pd1 on Nettle-Derived N,Si-CQDs for High-Performance Methanol Electrooxidation
Source: Nanomaterials (Basel). 2025 Oct 14;15(20):1561. doi: 10.3390/nano15201561 (PMC12566391; doi:10.3390/nano15201561)
Supplement: Supplementary file 1 [file nanomaterials-15-01561-s001.zip]

Archive with 1 entries (1 files):
- nanomaterials-3905399-supplementary.pdf
